# Supplementary material for: Characterization of P. falciparum dipeptidyl aminopeptidase 3 specificity identifies differences in amino acid preferences between peptide‐based substrates and covalent inhibitors
Source: FEBS J. 2019 Jun 24;286(20):3998–4023. doi: 10.1111/febs.14953 (PMC6851853; doi:10.1111/febs.14953)
Supplement: Supplementary file 1 — Fig. S1. Michaelis–Menten fits for DPAP3. Fig. S2. Representative irreversible inhibition fits. Fig. S3. Michaelis–Menten fits for CatC. Appendix S1. Synthesis and characterization of inhibitors and substrates. [file FEBS-286-3998-s001.zip]

Archive with 1 entries (1 files):
- febs14953-sup-0001-Supinfo.pdf
